# Supplementary material for: S100A2 promotes clear cell renal cell carcinoma tumor metastasis through regulating GLUT2 expression
Source: Cell Death Dis. 2025 Feb 27;16(1):135. doi: 10.1038/s41419-025-07418-1 (PMC11865524; doi:10.1038/s41419-025-07418-1)
Supplement: Supplementary file 7 — original data [file 41419_2025_7418_MOESM7_ESM.xlsx]

## Sheet: Sheet1
F2-B
Experiment: 20210809-1 Selected Filter: SYBR Green I / HRM Dye (465-510)
Include	Color	Pos	Name	Cp	Concentration	Standard	Status
TRUE	255	B11	769-P	31.55		0
TRUE	255	B12	769-P	31.74		0
TRUE	255	B13	769-P	31.77		0
TRUE	255	B14	786-O	29.5		0
TRUE	255	B15	786-O	30.09		0
TRUE	255	B16	786-O	30.11		0
TRUE	255	B17	OSRC-2	31.47		0
TRUE	255	B18	OSRC-2	31.72		0
TRUE	255	B19	OSRC-2	31.74		0
TRUE	255	B20	ACHN	35		0	> - Late Cp call (last five cycles) has higher uncertainty
TRUE	255	B21	ACHN	35		0	> - Late Cp call (last five cycles) has higher uncertainty
TRUE	255	B22	ACHN	35		0	> - Late Cp call (last five cycles) has higher uncertainty
TRUE	255	C11	769-P	17.57		0		769-9-S100A2
TRUE	255	C12	769-P	17.8		0		769-9-S100A2
TRUE	255	C13	769-P	17.7		0		769-9-S100A2
TRUE	255	C14	786-O	19.89		0		786-O-S100A2
TRUE	255	C15	786-O	20.07		0		786-O-S100A2
TRUE	255	C16	786-O	20.03		0		786-O-S100A2
TRUE	255	C17	OSRC-2	22		0		OSRC-2-S100A2
TRUE	255	C18	OSRC-2	21.95		0		OSRC-2-S100A2
TRUE	255	C19	OSRC-2	21.94		0		OSRC-2-S100A2
TRUE	255	C20	ACHN	21.85		0		ACHN-S100A2
TRUE	255	C21	ACHN	21.88		0		ACHN-S100A2
TRUE	255	C22	ACHN	22.11		0		ACHN-S100A2
TRUE	255	D11	769-P	18.77		0		769-9-ACTIN
TRUE	255	D12	769-P	18.85		0		769-9-ACTIN
TRUE	255	D13	769-P	18.88		0		769-9-ACTIN
TRUE	255	D14	786-O	16.79		0		786-O-ACTIN
TRUE	255	D15	786-O	16.76		0		786-O-ACTIN
TRUE	255	D16	786-O	16.81		0		786-O-ACTIN
TRUE	255	D17	OSRC-2	17.55		0		OSRC-2-ACTIN
TRUE	255	D18	OSRC-2	17.73		0		OSRC-2-ACTIN
TRUE	255	D19	OSRC-2	17.71		0		OSRC-2-ACTIN
TRUE	255	D20	ACHN	18.55		0		ACHN-ACTIN
TRUE	255	D21	ACHN	18.85		0		ACHN-ACTIN
TRUE	255	D22	ACHN	18.92		0		ACHN-ACTIN
F5-B
Experiment: New Experiment (72) Selected Filter: SYBR Green I / HRM Dye (465-510)
Include	Color	Pos	Name	Cp	Concentration	Standard	Status
TRUE	255	B2	Sample 26	24.52		0
TRUE	255	B3	Sample 27	24.45		0
TRUE	255	B4	Sample 28	27.33		0
TRUE	255	B5	Sample 29	25.55		0
TRUE	255	B6	Sample 30	28.45		0
TRUE	255	B7	Sample 31	24.16		0
TRUE	255	B9	Sample 33	16.74		0		EV-actin
TRUE	255	B10	Sample 34	16.25		0		EV-actin
TRUE	255	B11	Sample 35	16.81		0		EV-actin
TRUE	255	B12	Sample 36	21		0
TRUE	255	B13	Sample 37	20.79		0
TRUE	255	B14	Sample 38	20.84		0
TRUE	255	B15	Sample 39	31.5		0		EV-GLUT2
TRUE	255	B16	Sample 40	32.24		0		EV-GLUT2
TRUE	255	B17	Sample 41	31.86		0		EV-GLUT2
TRUE	255	B18	Sample 42	26.81		0		EV-GLUT3
TRUE	255	B19	Sample 43	27.01		0		EV-GLUT3
TRUE	255	B20	Sample 44	27.33		0		EV-GLUT3
TRUE	65280	B21	Sample 45			0
TRUE	65280	B22	Sample 46			0
TRUE	255	B23	Sample 47	35		0	> - Late Cp call (last five cycles) has higher uncertainty
TRUE	255	C2	Sample 50	24.77		0
TRUE	255	C3	Sample 51	35		0	> - Late Cp call (last five cycles) has higher uncertainty
TRUE	255	C4	Sample 52	27.61		0
TRUE	255	C5	Sample 53	25.79		0
TRUE	255	C6	Sample 54	28.53		0
TRUE	255	C7	Sample 55	24.84		0
TRUE	255	C9	Sample 57	17.63		0		OE-actin
TRUE	255	C10	Sample 58	17.76		0		OE-actin
TRUE	255	C11	Sample 59	17.66		0		OE-actin
TRUE	255	C12	Sample 60	22.53		0
TRUE	255	C13	Sample 61	22.34		0
TRUE	255	C14	Sample 62	22.14		0
TRUE	255	C15	Sample 63	28.67		0		OE-GLUT2
TRUE	255	C16	Sample 64	29		0		OE-GLUT2
TRUE	255	C17	Sample 65	29.41		0		OE-GLUT2
TRUE	255	C18	Sample 66	26.32		0		OE-GLUT3
TRUE	255	C19	Sample 67	26.19		0		OE-GLUT3
TRUE	255	C20	Sample 68	26.58		0		OE-GLUT3
TRUE	255	C21	Sample 69	32.66		0
TRUE	255	C22	Sample 70	31.65		0
TRUE	255	C23	Sample 71	32.32		0
TRUE	255	D2	Sample 74	35		0	> - Late Cp call (last five cycles) has higher uncertainty
TRUE	255	D3	Sample 75	35		0	> - Late Cp call (last five cycles) has higher uncertainty
TRUE	255	D4	Sample 76	27.75		0
TRUE	255	D5	Sample 77	25.59		0
TRUE	65280	D6	Sample 78			0
TRUE	255	D7	Sample 79	25.07		0
TRUE	255	D9	Sample 81	20.84		0		MOCK-ACTIN
TRUE	255	D10	Sample 82	20.32		0		MOCK-ACTIN
TRUE	255	D11	Sample 83	20.71		0		MOCK-ACTIN
TRUE	255	D12	Sample 84	27.45		0
TRUE	255	D13	Sample 85	27.36		0
TRUE	255	D14	Sample 86	27.14		0
TRUE	255	D15	Sample 87	29.59		0		MOCK-GLUT2
TRUE	255	D16	Sample 88	29.61		0		MOCK-GLUT2
TRUE	255	D17	Sample 89	30.05		0		MOCK-GLUT2
TRUE	255	D18	Sample 90	29.94		0		MOCK-GLUT3
TRUE	255	D19	Sample 91	27.9		0		MOCK-GLUT3
TRUE	255	D20	Sample 92	27.9		0		MOCK-GLUT3
TRUE	255	D21	Sample 93	32.97		0
TRUE	255	D22	Sample 94	35		0	> - Late Cp call (last five cycles) has higher uncertainty
TRUE	255	D23	Sample 95	35		0	> - Late Cp call (last five cycles) has higher uncertainty
TRUE	255	E2	Sample 98	26.82		0
TRUE	255	E3	Sample 99	35		0	> - Late Cp call (last five cycles) has higher uncertainty
TRUE	255	E4	Sample 100	26.94		0
TRUE	255	E5	Sample 101	26.53		0
TRUE	255	E6	Sample 102	29.93		0
TRUE	255	E7	Sample 103	25.56		0
TRUE	255	E9	Sample 105	18.19		0		KO1-ACTIN
TRUE	255	E10	Sample 106	18.64		0		KO1-ACTIN
TRUE	255	E11	Sample 107	18.57		0		KO1-ACTIN
TRUE	255	E12	Sample 108	21.97		0
TRUE	255	E13	Sample 109	22.04		0
TRUE	255	E14	Sample 110	22.03		0
TRUE	255	E15	Sample 111	35		0		KO1-GLUT2
TRUE	255	E16	Sample 112	35		0		KO1-GLUT2
TRUE	255	E17	Sample 113	35		0		KO1-GLUT2
TRUE	255	E18	Sample 114	25.16		0		KO1-GLUT3
TRUE	255	E19	Sample 115	25.17		0		KO1-GLUT3
TRUE	255	E20	Sample 116	25.05		0		KO1-GLUT3
TRUE	65280	E21	Sample 117			0
TRUE	255	E22	Sample 118	35		0	> - Late Cp call (last five cycles) has higher uncertainty
TRUE	65280	E23	Sample 119			0
TRUE	255	F2	Sample 122	26.7		0
TRUE	255	F3	Sample 123	35		0	> - Late Cp call (last five cycles) has higher uncertainty
TRUE	255	F4	Sample 124	25.73		0
TRUE	255	F5	Sample 125	26.74		0
TRUE	255	F6	Sample 126	29.76		0
TRUE	255	F7	Sample 127	26.11		0
TRUE	255	F9	Sample 129	16.07		0		KO2-ACTIN
TRUE	255	F10	Sample 130	16.05		0		KO2-ACTIN
TRUE	255	F11	Sample 131	16.15		0		KO2-ACTIN
TRUE	255	F12	Sample 132	19.73		0
TRUE	255	F13	Sample 133	19.62		0
TRUE	255	F14	Sample 134	19.6		0
TRUE	255	F15	Sample 135	32.63		0		KO2-GLUT2
TRUE	255	F16	Sample 136	32.49		0		KO2-GLUT2
TRUE	255	F17	Sample 137	32.86		0		KO2-GLUT2
TRUE	255	F18	Sample 138	22.51		0		KO2-GLUT3
TRUE	255	F19	Sample 139	22.29		0		KO2-GLUT3
TRUE	255	F20	Sample 140	22.55		0		KO2-GLUT3
TRUE	255	F21	Sample 141	30.51		0
TRUE	255	F22	Sample 142	30		0
TRUE	255	F23	Sample 143	29.94		0
TRUE	255	G2	Sample 146	26.29		0
TRUE	255	G3	Sample 147	35		0	> - Late Cp call (last five cycles) has higher uncertainty
TRUE	255	G4	Sample 148	25.25		0
TRUE	255	G5	Sample 149	26.86		0
TRUE	255	G6	Sample 150	29.48		0
TRUE	255	G7	Sample 151	25.93		0
Experiment: New Experiment (15) Selected Filter: SYBR Green I / HRM Dye (465-510)
Include	Color	Pos	Name	Cp	Concentration	Standard
TRUE	255	B2	Sample 26	24.08		0		MOCK-GLUT1
TRUE	255	B3	Sample 27	20.43		0		KO1-GLUT1
TRUE	255	B4	Sample 28	22.83		0		KO2-GLUT1
TRUE	255	B5	Sample 29	20.11		0		EV-GLUT1
TRUE	255	B6	Sample 30	22.14		0		OE-GLUT1
TRUE	255	C2	Sample 50	23.9		0		MOCK-GLUT1
TRUE	255	C3	Sample 51	20.24		0		KO1-GLUT1
TRUE	255	C4	Sample 52	22.44		0		KO2-GLUT1
TRUE	255	C5	Sample 53	19.78		0		EV-GLUT1
TRUE	255	C6	Sample 54	21.64		0		OE-GLUT1
TRUE	255	D2	Sample 74	23.95		0		MOCK-GLUT1
TRUE	255	D3	Sample 75	20.66		0		KO1-GLUT1
TRUE	255	D4	Sample 76	22.51		0		KO2-GLUT1
TRUE	255	D5	Sample 77	19.88		0		EV-GLUT1
TRUE	255	D6	Sample 78	21.81		0		OE-GLUT1
TRUE	255	E2	Sample 98	24.08		0		MOCK-GLUT1
TRUE	255	E3	Sample 99	20.68		0		KO1-GLUT1
TRUE	255	E4	Sample 100	22.57		0		KO2-GLUT1
TRUE	255	E5	Sample 101	20.08		0		EV-GLUT1
TRUE	255	E6	Sample 102	21.69		0		OE-GLUT1
TRUE	255	F2	Sample 122	29.07		0
TRUE	255	F3	Sample 123	20.53		0		KO1-GLUT1
TRUE	255	F4	Sample 124	22.64		0		KO2-GLUT1
TRUE	255	F5	Sample 125	20.26		0
TRUE	255	F6	Sample 126	21.7		0		OE-GLUT1
TRUE	255	G2	Sample 146	16.73		0		MOCK-ACTIN
TRUE	255	G3	Sample 147	14.88		0		KO1-ACTIN
TRUE	255	G4	Sample 148	14.8		0		KO2-ACTIN
TRUE	255	G5	Sample 149	15.26		0		EV-ACTIN
TRUE	255	G6	Sample 150	17.74		0		OE-ACTIN
TRUE	255	H2	Sample 170	16.79		0		MOCK-ACTIN
TRUE	255	H3	Sample 171	14.58		0		KO1-ACTIN
TRUE	255	H4	Sample 172	14.77		0		KO2-ACTIN
TRUE	255	H5	Sample 173	14.83		0		EV-ACTIN
TRUE	255	H6	Sample 174	17.49		0		OE-ACTIN
TRUE	255	I2	Sample 194	17		0		MOCK-ACTIN
TRUE	255	I3	Sample 195	14.67		0		KO1-ACTIN
TRUE	255	I4	Sample 196	14.85		0		KO2-ACTIN
TRUE	255	I5	Sample 197	14.91		0		EV-ACTIN
TRUE	255	I6	Sample 198	17.43		0		OE-ACTIN
TRUE	255	J2	Sample 218	16.81		0		MOCK-ACTIN
TRUE	255	J3	Sample 219	14.64		0		KO1-ACTIN
TRUE	255	J4	Sample 220	14.82		0		KO2-ACTIN
TRUE	255	J5	Sample 221	15.16		0		EV-ACTIN
TRUE	255	J6	Sample 222	17.3		0		OE-ACTIN
F5-D
Experiment: 20230904yy Selected Filter: SYBR Green I / HRM Dye (465-510)
Include	Color	Pos	Name	Cp	Concentration	Standard
TRUE	255	L2	Sample 266	21.81		0
TRUE	255	L3	Sample 267	21.98		0
TRUE	255	L4	Sample 268	22.1		0
TRUE	255	L5	Sample 269	21.28		0
TRUE	255	L6	Sample 270	21.06		0
TRUE	255	L7	Sample 271	21.07		0
TRUE	255	L8	Sample 272	21.08		0
TRUE	255	L9	Sample 273	20.98		0
TRUE	255	L10	Sample 274	20.64		0
TRUE	255	L11	Sample 275	19.58		0
TRUE	255	L12	Sample 276	19.62		0
TRUE	255	L13	Sample 277	19.31		0
TRUE	255	L14	Sample 278	18.98		0
TRUE	255	L15	Sample 279	18.77		0
TRUE	255	L16	Sample 280	18.85		0
TRUE	255	L17	Sample 281	18.61		0
TRUE	255	L18	Sample 282	18.7		0
TRUE	255	L19	Sample 283	18.75		0
TRUE	255	M2	Sample 290	31.79		0		EV-GLUT2
TRUE	255	M3	Sample 291	32.4		0		EV-GLUT2
TRUE	255	M4	Sample 292	32.08		0		EV-GLUT2
TRUE	255	M5	Sample 293	29.32		0		OE-GLUT2
TRUE	255	M6	Sample 294	29.27		0		OE-GLUT2
TRUE	255	M7	Sample 295	29.1		0		OE-GLUT2
TRUE	255	M8	Sample 296	29.14		0
TRUE	255	M9	Sample 297	29.82		0		NC-GLUT2
TRUE	255	M10	Sample 298	29.23		0		NC-GLUT2
TRUE	255	M11	Sample 299	29.43		0		NC-GLUT2
TRUE	255	M12	Sample 300	31.42		0
TRUE	255	M13	Sample 301	31.82		0
TRUE	255	M14	Sample 302	30.19		0		SI1-GLUT2
TRUE	255	M15	Sample 303	31.01		0		SI1-GLUT2
TRUE	255	M16	Sample 304	31.28		0		SI1-GLUT2
TRUE	255	M17	Sample 305	30.82		0		SI2-GLUT2
TRUE	255	M18	Sample 306	30.9		0		SI2-GLUT2
TRUE	255	M19	Sample 307	31.17		0		SI2-GLUT2
TRUE	255	N2	Sample 314	17.04		0		EV-ACTIN
TRUE	255	N3	Sample 315	17.49		0		EV-ACTIN
TRUE	255	N4	Sample 316	17.62		0		EV-ACTIN
TRUE	255	N5	Sample 317	18.28		0		OE-ACTIN
TRUE	255	N6	Sample 318	18.41		0		OE-ACTIN
TRUE	255	N7	Sample 319	18.06		0		OE-ACTIN
TRUE	255	N8	Sample 320	18.44		0
TRUE	255	N9	Sample 321	18.28		0
TRUE	255	N10	Sample 322	18.25		0
TRUE	255	N11	Sample 323	17.92		0		NC-ACTIN
TRUE	255	N12	Sample 324	18.06		0		NC-ACTIN
TRUE	255	N13	Sample 325	18.11		0		NC-ACTIN
TRUE	255	N14	Sample 326	16.98		0		SI1-ACTIN
TRUE	255	N15	Sample 327	17.14		0		SI1-ACTIN
TRUE	255	N16	Sample 328	17.19		0		SI1-ACTIN
TRUE	255	N17	Sample 329	17.32		0		SI2-ACTIN
TRUE	255	N18	Sample 330	17.45		0		SI2-ACTIN
TRUE	255	N19	Sample 331	17.56		0		SI2-ACTIN
F6-B
Experiment: New Experiment (168) Selected Filter: SYBR Green I / HRM Dye (465-510)
Include	Color	Pos	Name	Cp	Concentration	Standard
TRUE	65280	A1	Sample 1			0
TRUE	65280	A2	Sample 2			0
TRUE	65280	A3	Sample 3			0
TRUE	65280	A4	Sample 4			0
TRUE	65280	A5	Sample 5			0
TRUE	65280	A6	Sample 6			0
TRUE	65280	A7	Sample 7			0
TRUE	65280	A8	Sample 8			0
TRUE	255	A9	Sample 9	32.66		0
TRUE	255	A10	Sample 10	17.81		0
TRUE	65280	A11	Sample 11			0
TRUE	65280	A12	Sample 12			0
TRUE	65280	A13	Sample 13			0
TRUE	65280	A14	Sample 14			0
TRUE	65280	A15	Sample 15			0
TRUE	65280	A16	Sample 16			0
TRUE	65280	A17	Sample 17			0
TRUE	65280	A18	Sample 18			0
TRUE	65280	A19	Sample 19			0
TRUE	65280	A20	Sample 20			0
TRUE	65280	A21	Sample 21			0
TRUE	65280	A22	Sample 22			0
TRUE	65280	A23	Sample 23			0
TRUE	65280	A24	Sample 24			0
TRUE	65280	B1	Sample 25			0
TRUE	255	B2	Sample 26	24.62		0
TRUE	255	B3	Sample 27	24.89		0
TRUE	255	B4	Sample 28	26.23		0
TRUE	255	B5	Sample 29	24.85		0
TRUE	255	B6	Sample 30	24.31		0
TRUE	255	B7	Sample 31	24.25		0		EV-GLUT2
TRUE	255	B8	Sample 32	23.91		0		CEBPB-OE-GLUT2
TRUE	255	B9	Sample 33	24.01		0
TRUE	255	B10	Sample 34	23.82		0		HNF1A-OE-GLUT2
TRUE	255	B11	Sample 35	23.82		0
TRUE	255	B12	Sample 36	33.63		0
TRUE	255	B13	Sample 37	30.88		0
TRUE	255	B14	Sample 38	29.69		0
TRUE	255	B15	Sample 39	29.13		0
TRUE	255	B16	Sample 40	28.03		0
TRUE	255	B17	Sample 41	28.75		0
TRUE	255	B18	Sample 42	31.55		0
TRUE	255	B19	Sample 43	26.78		0
TRUE	255	B20	Sample 44	27.68		0
TRUE	255	B21	Sample 45	28.95		0
TRUE	255	B22	Sample 46	32.12		0
TRUE	255	B23	Sample 47	28.76		0
TRUE	65280	B24	Sample 48			0
TRUE	65280	C1	Sample 49			0
TRUE	255	C2	Sample 50	24.61		0
TRUE	255	C3	Sample 51	24.96		0
TRUE	255	C4	Sample 52	26.22		0
TRUE	255	C5	Sample 53	24.8		0
TRUE	255	C6	Sample 54	24.43		0
TRUE	255	C7	Sample 55	24.76		0		EV-GLUT2
TRUE	255	C8	Sample 56	24.48		0		CEBPB-OE-GLUT2
TRUE	255	C9	Sample 57	23.99		0
TRUE	255	C10	Sample 58	23.74		0		HNF1A-OE-GLUT2
TRUE	255	C11	Sample 59	24.25		0
TRUE	255	C12	Sample 60	29.32		0
TRUE	255	C13	Sample 61	29.6		0
TRUE	255	C14	Sample 62	30.56		0
TRUE	255	C15	Sample 63	29.22		0
TRUE	255	C16	Sample 64	29.43		0
TRUE	255	C17	Sample 65	29.16		0
TRUE	255	C18	Sample 66	32.62		0
TRUE	255	C19	Sample 67	28.87		0
TRUE	255	C20	Sample 68	29.16		0
TRUE	255	C21	Sample 69	29.04		0
TRUE	255	C22	Sample 70	32.09		0
TRUE	255	C23	Sample 71	29.24		0
TRUE	255	C24	Sample 72	26.23		0
TRUE	65280	D1	Sample 73			0
TRUE	255	D2	Sample 74	24.52		0
TRUE	255	D3	Sample 75	24.94		0
TRUE	255	D4	Sample 76	26.16		0
TRUE	255	D5	Sample 77	24.63		0
TRUE	255	D6	Sample 78	24.1		0
TRUE	255	D7	Sample 79	24.58		0		EV-GLUT2
TRUE	255	D8	Sample 80	24.06		0		CEBPB-OE-GLUT2
TRUE	65280	D9	Sample 81			0
TRUE	255	D10	Sample 82	23.81		0		HNF1A-OE-GLUT2
TRUE	255	D11	Sample 83	23.86		0
TRUE	255	D12	Sample 84	29.41		0
TRUE	255	D13	Sample 85	28.11		0
TRUE	255	D14	Sample 86	30.54		0
TRUE	255	D15	Sample 87	29.3		0
TRUE	255	D16	Sample 88	33.21		0
TRUE	255	D17	Sample 89	27.51		0
TRUE	255	D18	Sample 90	32.1		0
TRUE	255	D19	Sample 91	29.08		0
TRUE	255	D20	Sample 92	29.94		0
TRUE	255	D21	Sample 93	31.2		0
TRUE	255	D22	Sample 94	32.61		0
TRUE	255	D23	Sample 95	30.01		0
TRUE	255	D24	Sample 96	35		0
TRUE	65280	E1	Sample 97			0
TRUE	255	E2	Sample 98	15.92		0
TRUE	255	E3	Sample 99	15.88		0
TRUE	255	E4	Sample 100	18.35		0
TRUE	255	E5	Sample 101	16.02		0
TRUE	255	E6	Sample 102	15.74		0
TRUE	255	E7	Sample 103	16.36		0		EV-ACTIN
TRUE	255	E8	Sample 104	17.26		0		CEBPB-OE-ACTIIN
TRUE	255	E9	Sample 105	18.71		0
TRUE	255	E10	Sample 106	16.7		0		HNF1A-OE-ACTIN
TRUE	255	E11	Sample 107	16.56		0
TRUE	255	E12	Sample 108	16.94		0
TRUE	255	E13	Sample 109	17.15		0
TRUE	255	E14	Sample 110	16.24		0
TRUE	255	E15	Sample 111	16.35		0
TRUE	255	E16	Sample 112	16.77		0
TRUE	255	E17	Sample 113	16.78		0
TRUE	255	E18	Sample 114	17.02		0
TRUE	255	E19	Sample 115	16.77		0
TRUE	255	E20	Sample 116	16.35		0
TRUE	255	E21	Sample 117	17.21		0
TRUE	255	E22	Sample 118	28.76		0
TRUE	255	E23	Sample 119	16.81		0
TRUE	65280	E24	Sample 120			0
TRUE	65280	F1	Sample 121			0
TRUE	255	F2	Sample 122	16.05		0
TRUE	255	F3	Sample 123	16.29		0
TRUE	255	F4	Sample 124	18.86		0
TRUE	255	F5	Sample 125	16.25		0
TRUE	255	F6	Sample 126	15.89		0
TRUE	255	F7	Sample 127	16.54		0		EV-ACTIN
TRUE	255	F8	Sample 128	16.96		0		CEBPB-OE-ACTIIN
TRUE	255	F9	Sample 129	16.98		0
TRUE	255	F10	Sample 130	16.61		0		HNF1A-OE-ACTIN
TRUE	255	F11	Sample 131	16.77		0
TRUE	255	F12	Sample 132	16.97		0
TRUE	255	F13	Sample 133	16.63		0
TRUE	255	F14	Sample 134	16.74		0
TRUE	255	F15	Sample 135	16.58		0
TRUE	255	F16	Sample 136	16.71		0
TRUE	255	F17	Sample 137	16.6		0
TRUE	255	F18	Sample 138	17.04		0
TRUE	255	F19	Sample 139	16.81		0
TRUE	255	F20	Sample 140	16.03		0
TRUE	255	F21	Sample 141	17.22		0
TRUE	255	F22	Sample 142	17.72		0
TRUE	255	F23	Sample 143	17.17		0
TRUE	255	F24	Sample 144	35		0
TRUE	65280	G1	Sample 145			0
TRUE	255	G2	Sample 146	15.81		0
TRUE	255	G3	Sample 147	16.51		0
TRUE	255	G4	Sample 148	18.7		0
TRUE	255	G5	Sample 149	16.13		0
TRUE	255	G6	Sample 150	15.77		0
TRUE	255	G7	Sample 151	16.55		0		EV-ACTIN
TRUE	255	G8	Sample 152	16.94		0		CEBPB-OE-ACTIIN
TRUE	255	G9	Sample 153	17.1		0
TRUE	255	G10	Sample 154	16.83		0		HNF1A-OE-ACTIN
TRUE	255	G11	Sample 155	16.48		0
TRUE	255	G12	Sample 156	16.96		0
TRUE	255	G13	Sample 157	16.88		0
TRUE	255	G14	Sample 158	16.27		0
TRUE	255	G15	Sample 159	16.65		0
TRUE	255	G16	Sample 160	16.74		0
TRUE	255	G17	Sample 161	16.47		0
TRUE	255	G18	Sample 162	17.11		0
TRUE	255	G19	Sample 163	16.85		0
TRUE	255	G20	Sample 164	15.89		0
TRUE	255	G21	Sample 165	16.88		0
TRUE	255	G22	Sample 166	17.7		0
TRUE	255	G23	Sample 167	16.65		0
TRUE	255	G24	Sample 168	35		0
TRUE	65280	H1	Sample 169			0
TRUE	65280	H2	Sample 170			0
TRUE	255	H3	Sample 171	23.97		0
TRUE	255	H4	Sample 172	26.56		0
TRUE	255	H5	Sample 173	27.7		0
TRUE	255	H6	Sample 174	25.11		0
TRUE	65280	H7	Sample 175			0
TRUE	255	H8	Sample 176	24.53		0		EV-CEBPB
TRUE	255	H9	Sample 177	25.88		0
TRUE	255	H10	Sample 178	27.81		0		EV-HNF1A
TRUE	255	H11	Sample 179	25		0
TRUE	65280	H12	Sample 180			0
TRUE	255	H13	Sample 181	22.59		0
TRUE	255	H14	Sample 182	25.92		0
TRUE	255	H15	Sample 183	25.43		0
TRUE	255	H16	Sample 184	26.3		0
TRUE	255	H17	Sample 185	28.94		0
TRUE	255	H18	Sample 186	22		0
TRUE	255	H19	Sample 187	21.21		0
TRUE	255	H20	Sample 188	21.3		0
TRUE	255	H21	Sample 189	19.29		0
TRUE	255	H22	Sample 190	19.22		0
TRUE	255	H23	Sample 191	18.11		0
TRUE	65280	H24	Sample 192			0
TRUE	65280	I1	Sample 193			0
TRUE	65280	I2	Sample 194			0
TRUE	255	I3	Sample 195	24.59		0
TRUE	255	I4	Sample 196	26.69		0
TRUE	255	I5	Sample 197	27.01		0
TRUE	255	I6	Sample 198	24.85		0
TRUE	65280	I7	Sample 199			0
TRUE	255	I8	Sample 200	24.48		0		EV-CEBPB
TRUE	255	I9	Sample 201	25.79		0
TRUE	255	I10	Sample 202	27.6		0		EV-HNF1A
TRUE	255	I11	Sample 203	24.96		0
TRUE	65280	I12	Sample 204			0
TRUE	255	I13	Sample 205	22.63		0
TRUE	255	I14	Sample 206	26.21		0
TRUE	255	I15	Sample 207	24.96		0
TRUE	255	I16	Sample 208	26.01		0
TRUE	255	I17	Sample 209	28.78		0
TRUE	255	I18	Sample 210	21.91		0
TRUE	255	I19	Sample 211	20.98		0
TRUE	255	I20	Sample 212	21.61		0
TRUE	255	I21	Sample 213	19.07		0
TRUE	255	I22	Sample 214	19.66		0
TRUE	255	I23	Sample 215	18.01		0
TRUE	65280	I24	Sample 216			0
TRUE	65280	J1	Sample 217			0
TRUE	65280	J2	Sample 218			0
TRUE	255	J3	Sample 219	24.06		0
TRUE	255	J4	Sample 220	26.24		0
TRUE	255	J5	Sample 221	27.05		0
TRUE	255	J6	Sample 222	24.89		0
TRUE	65280	J7	Sample 223			0
TRUE	255	J8	Sample 224	24.55		0		EV-CEBPB
TRUE	255	J9	Sample 225	25.8		0
TRUE	255	J10	Sample 226	27.47		0		EV-HNF1A
TRUE	255	J11	Sample 227	25.09		0
TRUE	65280	J12	Sample 228			0
TRUE	255	J13	Sample 229	22.72		0
TRUE	255	J14	Sample 230	25.85		0
TRUE	255	J15	Sample 231	25.18		0
TRUE	255	J16	Sample 232	26.01		0
TRUE	255	J17	Sample 233	28.88		0
TRUE	255	J18	Sample 234	21.66		0
TRUE	255	J19	Sample 235	21.14		0
TRUE	255	J20	Sample 236	21.47		0
TRUE	255	J21	Sample 237	19.58		0
TRUE	255	J22	Sample 238	19.49		0
TRUE	255	J23	Sample 239	18.46		0
TRUE	255	J24	Sample 240	35		0
TRUE	65280	K1	Sample 241			0
TRUE	65280	K2	Sample 242			0
TRUE	255	K3	Sample 243	24.69		0
TRUE	255	K4	Sample 244	27.77		0
TRUE	255	K5	Sample 245	27.87		0
TRUE	255	K6	Sample 246	24.93		0
TRUE	65280	K7	Sample 247			0
TRUE	255	K8	Sample 248	23.61		0		CEBPB-OE-cebpb
TRUE	255	K9	Sample 249	24.51		0
TRUE	255	K10	Sample 250	25.71		0		HNF1A-OE-hnf1a
TRUE	255	K11	Sample 251	24.52		0
TRUE	65280	K12	Sample 252			0
TRUE	255	K13	Sample 253	22.86		0
TRUE	255	K14	Sample 254	26.44		0
TRUE	255	K15	Sample 255	24.62		0
TRUE	255	K16	Sample 256	25.9		0
TRUE	255	K17	Sample 257	27.49		0
TRUE	255	K18	Sample 258	19.45		0
TRUE	255	K19	Sample 259	19.56		0
TRUE	255	K20	Sample 260	19.58		0
TRUE	255	K21	Sample 261	16.79		0
TRUE	255	K22	Sample 262	16.72		0
TRUE	255	K23	Sample 263	16.81		0
TRUE	65280	K24	Sample 264			0
TRUE	65280	L1	Sample 265			0
TRUE	65280	L2	Sample 266			0
TRUE	255	L3	Sample 267	24.57		0
TRUE	255	L4	Sample 268	27.69		0
TRUE	255	L5	Sample 269	27.78		0
TRUE	255	L6	Sample 270	25.16		0
TRUE	65280	L7	Sample 271			0
TRUE	255	L8	Sample 272	23.6		0		CEBPB-OE-cebpb
TRUE	255	L9	Sample 273	24.59		0
TRUE	255	L10	Sample 274	26.29		0		HNF1A-OE-hnf1a
TRUE	255	L11	Sample 275	25.09		0
TRUE	65280	L12	Sample 276			0
TRUE	255	L13	Sample 277	22.67		0
TRUE	255	L14	Sample 278	26.65		0
TRUE	255	L15	Sample 279	24.92		0
TRUE	255	L16	Sample 280	26.26		0
TRUE	255	L17	Sample 281	27.66		0
TRUE	255	L18	Sample 282	17.85		0
TRUE	255	L19	Sample 283	17.56		0
TRUE	255	L20	Sample 284	17.22		0
TRUE	255	L21	Sample 285	15.7		0
TRUE	255	L22	Sample 286	16.14		0
TRUE	255	L23	Sample 287	15.65		0
TRUE	65280	L24	Sample 288			0
TRUE	65280	M1	Sample 289			0
TRUE	65280	M2	Sample 290			0
TRUE	255	M3	Sample 291	24.44		0
TRUE	255	M4	Sample 292	27.83		0
TRUE	255	M5	Sample 293	28.03		0
TRUE	255	M6	Sample 294	24.97		0
TRUE	65280	M7	Sample 295			0
TRUE	255	M8	Sample 296	23.45		0		CEBPB-OE-cebpb
TRUE	255	M9	Sample 297	24.45		0
TRUE	255	M10	Sample 298	25.9		0		HNF1A-OE-hnf1a
TRUE	255	M11	Sample 299	24.88		0
TRUE	65280	M12	Sample 300			0
TRUE	255	M13	Sample 301	23.02		0
TRUE	255	M14	Sample 302	26.6		0
TRUE	255	M15	Sample 303	24.57		0
TRUE	255	M16	Sample 304	25.87		0
TRUE	255	M17	Sample 305	27.27		0
TRUE	65280	M18	Sample 306			0
TRUE	255	M19	Sample 307	25.95		0
TRUE	65280	M20	Sample 308			0
TRUE	65280	M21	Sample 309			0
TRUE	65280	M22	Sample 310			0
TRUE	65280	M23	Sample 311			0
TRUE	65280	M24	Sample 312			0
TRUE	65280	N1	Sample 313			0
TRUE	65280	N2	Sample 314			0
TRUE	65280	N3	Sample 315			0
TRUE	65280	N4	Sample 316			0
TRUE	65280	N5	Sample 317			0
TRUE	65280	N6	Sample 318			0
TRUE	65280	N7	Sample 319			0
TRUE	65280	N8	Sample 320			0
TRUE	65280	N9	Sample 321			0
TRUE	65280	N10	Sample 322			0
TRUE	65280	N11	Sample 323			0
TRUE	65280	N12	Sample 324			0
TRUE	65280	N13	Sample 325			0
TRUE	65280	N14	Sample 326			0
TRUE	255	N15	Sample 327	35		0
TRUE	255	N16	Sample 328	31.85		0
TRUE	65280	N17	Sample 329			0
TRUE	65280	N18	Sample 330			0
TRUE	65280	N19	Sample 331			0
TRUE	65280	N20	Sample 332			0
TRUE	65280	N21	Sample 333			0
TRUE	65280	N22	Sample 334			0
TRUE	65280	N23	Sample 335			0
TRUE	65280	N24	Sample 336			0
TRUE	65280	O1	Sample 337			0
TRUE	65280	O2	Sample 338			0
TRUE	65280	O3	Sample 339			0
TRUE	65280	O4	Sample 340			0
TRUE	65280	O5	Sample 341			0
TRUE	65280	O6	Sample 342			0
TRUE	65280	O7	Sample 343			0
TRUE	65280	O8	Sample 344			0
TRUE	65280	O9	Sample 345			0
TRUE	65280	O10	Sample 346			0
TRUE	65280	O11	Sample 347			0
TRUE	65280	O12	Sample 348			0
TRUE	65280	O13	Sample 349			0
TRUE	65280	O14	Sample 350			0
TRUE	255	O15	Sample 351	35		0
TRUE	65280	O16	Sample 352			0
TRUE	255	O17	Sample 353	32.23		0
TRUE	65280	O18	Sample 354			0
TRUE	65280	O19	Sample 355			0
TRUE	65280	O20	Sample 356			0
TRUE	65280	O21	Sample 357			0
TRUE	65280	O22	Sample 358			0
TRUE	65280	O23	Sample 359			0
TRUE	65280	O24	Sample 360			0
TRUE	65280	P1	Sample 361			0
TRUE	65280	P2	Sample 362			0
TRUE	65280	P3	Sample 363			0
TRUE	65280	P4	Sample 364			0
TRUE	65280	P5	Sample 365			0
TRUE	65280	P6	Sample 366			0
TRUE	65280	P7	Sample 367			0
TRUE	65280	P8	Sample 368			0
TRUE	65280	P9	Sample 369			0
TRUE	65280	P10	Sample 370			0
TRUE	65280	P11	Sample 371			0
TRUE	65280	P12	Sample 372			0
TRUE	65280	P13	Sample 373			0
TRUE	65280	P14	Sample 374			0
TRUE	255	P15	Sample 375	35		0
TRUE	255	P16	Sample 376	35		0
TRUE	255	P17	Sample 377	32.45		0
TRUE	65280	P18	Sample 378			0
TRUE	65280	P19	Sample 379			0
TRUE	65280	P20	Sample 380			0
TRUE	65280	P21	Sample 381			0
TRUE	65280	P22	Sample 382			0
TRUE	65280	P23	Sample 383			0
TRUE	65280	P24	Sample 384			0
Experiment: 20230921DML Selected Filter: SYBR Green I / HRM Dye (465-510)
Include	Color	Pos	Name	Cp	Concentration	Standard
TRUE	255	B3	Sample 27	25.16		0
TRUE	255	B4	Sample 28	25.48		0
TRUE	255	B5	Sample 29	25.97		0
TRUE	255	B6	Sample 30	24.67		0
TRUE	255	B7	Sample 31	20.2		0
TRUE	255	B8	Sample 32	24.94		0		EV-ets1
TRUE	255	B9	Sample 33	23.09		0		ETS1-OE-ets1
TRUE	255	C3	Sample 51	25.37		0
TRUE	255	C4	Sample 52	25.52		0
TRUE	255	C5	Sample 53	26.14		0
TRUE	255	C6	Sample 54	24.58		0
TRUE	255	C7	Sample 55	20.22		0
TRUE	255	C8	Sample 56	24.72		0		EV-ets1
TRUE	255	C9	Sample 57	22.97		0		ETS1-OE-ets1
TRUE	255	D3	Sample 75	25.18		0
TRUE	255	D4	Sample 76	25.38		0
TRUE	255	D5	Sample 77	25.95		0
TRUE	255	D6	Sample 78	24.58		0
TRUE	255	D7	Sample 79	20.23		0
TRUE	255	D8	Sample 80	24.99		0		EV-ets1
TRUE	255	D9	Sample 81	23.03		0		ETS1-OE-ets1
TRUE	255	E3	Sample 99	26.31		0
TRUE	255	E4	Sample 100	30.12		0
TRUE	255	E5	Sample 101	29.06		0
TRUE	255	E6	Sample 102	27.1		0
TRUE	255	E7	Sample 103	26.46		0
TRUE	255	E8	Sample 104	29.97		0		EV-glut2
TRUE	255	E9	Sample 105	29.63		0		ETS1-OE-glut2
TRUE	255	F3	Sample 123	26.51		0
TRUE	255	F4	Sample 124	30.04		0
TRUE	255	F5	Sample 125	29.26		0
TRUE	255	F6	Sample 126	27.2		0
TRUE	255	F7	Sample 127	26.82		0
TRUE	255	F8	Sample 128	30.26		0		EV-glut2
TRUE	255	F9	Sample 129	29.72		0		ETS1-OE-glut2
TRUE	255	G3	Sample 147	26.34		0
TRUE	255	G4	Sample 148	29.86		0
TRUE	255	G5	Sample 149	29.24		0
TRUE	255	G6	Sample 150	27.14		0
TRUE	255	G7	Sample 151	26.77		0
TRUE	255	G8	Sample 152	30.28		0		EV-glut2
TRUE	255	G9	Sample 153	29.8		0		ETS1-OE-glut2
TRUE	255	H3	Sample 171	20.27		0
TRUE	255	H4	Sample 172	19.73		0
TRUE	255	H5	Sample 173	19.17		0
TRUE	255	H6	Sample 174	20.17		0
TRUE	255	H7	Sample 175	20.04		0
TRUE	255	H8	Sample 176	19.52		0		EV-ACTIN
TRUE	255	H9	Sample 177	19.62		0		ETS1-OE-actin
TRUE	255	I3	Sample 195	20.29		0
TRUE	255	I4	Sample 196	19.65		0
TRUE	255	I5	Sample 197	19.06		0
TRUE	255	I6	Sample 198	20		0
TRUE	255	I7	Sample 199	20.06		0
TRUE	255	I8	Sample 200	19.47		0		EV-ACTIN
TRUE	255	I9	Sample 201	19.54		0		ETS1-OE-actin
TRUE	255	J3	Sample 219	20.13		0
TRUE	255	J4	Sample 220	19.52		0
TRUE	255	J5	Sample 221	19.04		0
TRUE	255	J6	Sample 222	19.92		0
TRUE	255	J7	Sample 223	19.72		0
TRUE	255	J8	Sample 224	19.43		0		EV-ACTIN
TRUE	255	J9	Sample 225	19.48		0		ETS1-OE-actin
F6-G
Experiment: New Experiment (3) Selected Filter: SYBR Green I / HRM Dye (465-510)
Include	Color	Pos	Name	Cp	Concentration	Standard
TRUE	255	K8	Sample 248	27.97		0		NC-HNF1A
TRUE	255	K9	Sample 249	30.49		0		SI-HNF1A
TRUE	255	K10	Sample 250	24.62		0		NC-GLUT2
TRUE	255	K11	Sample 251	28.19		0		SI-GLUT2
TRUE	255	K12	Sample 252	16.73		0		NC-ACTIN
TRUE	255	K13	Sample 253	16.82		0		SI-ACTIN
TRUE	255	L8	Sample 272	28.08		0		NC-HNF1A
TRUE	255	L9	Sample 273	30.32		0		SI-HNF1A
TRUE	255	L10	Sample 274	24.63		0		NC-GLUT2
TRUE	255	L11	Sample 275	28.06		0		SI-GLUT2
TRUE	255	L12	Sample 276	16.81		0		NC-ACTIN
TRUE	255	L13	Sample 277	16.79		0		SI-ACTIN
TRUE	255	M8	Sample 296	27.27		0		NC-HNF1A
TRUE	255	M9	Sample 297	30.32		0		SI-HNF1A
TRUE	255	M10	Sample 298	24.62		0		NC-GLUT2
TRUE	255	M11	Sample 299	28.21		0		SI-GLUT2
TRUE	255	M12	Sample 300	17.11		0		NC-ACTIN
TRUE	255	M13	Sample 301	16.43		0		SI-ACTIN
TRUE	255	N8	Sample 320	27.85		0		NC-HNF1A
TRUE	255	N9	Sample 321	30.24		0		SI-HNF1A
TRUE	255	N10	Sample 322	24.31		0		NC-GLUT2
TRUE	255	N11	Sample 323	28.26		0		SI-GLUT2
TRUE	255	N12	Sample 324	16.79		0		NC-ACTIN
TRUE	255	N13	Sample 325	16.82		0		SI-ACTIN
TRUE	255	O8	Sample 344	28.24		0		NC-HNF1A
TRUE	255	O9	Sample 345	30.06		0		SI-HNF1A
TRUE	255	O10	Sample 346	24.64		0		NC-GLUT2
TRUE	255	O11	Sample 347	28.2		0		SI-GLUT2
TRUE	255	O12	Sample 348	16.6		0		NC-ACTIN
TRUE	255	O13	Sample 349	16.84		0		SI-ACTIN
FS2-A
Experiment: New Experiment (98) Selected Filter: SYBR Green I / HRM Dye (465-510)
Include	Color	Pos	Name	Cp	Concentration	Standard	Status
TRUE	255	K2	SC	22.11		0		SC-S100A2
TRUE	255	K3	SC	22.78		0		SC-S100A2
TRUE	255	K4	SC	22.25		0		SC-S100A2
TRUE	255	K5	SC	17.78		0		SC-ACTIN
TRUE	255	K6	SC	17.95		0		SC-ACTIN
TRUE	255	K7	SC	17.78		0		SC-ACTIN
TRUE	255	L2	Sh1	25.86		0		Sh1-S100A2
TRUE	255	L3	Sh1	25.83		0		Sh1-S100A2
TRUE	255	L4	Sh1	25.87		0		Sh1-S100A2
TRUE	255	L5	Sh1	18.94		0		Sh1-ACTIN
TRUE	255	L6	Sh1	19.05		0		Sh1-ACTIN
TRUE	255	L7	Sh1	19.1		0		Sh1-ACTIN
TRUE	255	M2	Sh2	23.93		0		Sh2-S100A2
TRUE	255	M3	Sh2	24.06		0		Sh2-S100A2
TRUE	255	M4	Sh2	23.93		0		Sh2-S100A2
TRUE	255	M5	Sh2	18.16		0		Sh2-ACTIN
TRUE	255	M6	Sh2	18.17		0		Sh2-ACTIN
TRUE	255	M7	Sh2	18.16		0		Sh2-ACTIN
TRUE	255	N2	Sh3	23.1		0
TRUE	255	N3	Sh3	23.14		0
TRUE	255	N4	Sh3	23.09		0
TRUE	255	N5	Sh3	17.93		0
TRUE	255	N6	Sh3	17.93		0
TRUE	255	N7	Sh3	18		0
FS2-D
Experiment: New Experiment (196) Selected Filter: SYBR Green I / HRM Dye (465-510)
Include	Color	Pos	Name	Cp	Concentration	Standard	Status
TRUE	255	B3	Sample 27	28.04		0
TRUE	255	B4	Sample 28	29.56		0
TRUE	255	B5	Sample 29	29.43		0
TRUE	255	B6	Sample 30	27.54		0
TRUE	255	B7	Sample 31	30.29		0
TRUE	255	B8	Sample 32	30.26		0
TRUE	255	B9	Sample 33	29.96		0
TRUE	255	B10	Sample 34	29.44		0
TRUE	255	B11	Sample 35	28.67		0
TRUE	255	B12	Sample 36	29.31		0
TRUE	255	B13	Sample 37	28.47		0
TRUE	255	B14	Sample 38	27.33		0
TRUE	255	B15	Sample 39	30.41		0
TRUE	255	C3	Sample 51	27.76		0
TRUE	255	C4	Sample 52	29.75		0
TRUE	255	C5	Sample 53	29.18		0
TRUE	255	C6	Sample 54	27.59		0
TRUE	255	C7	Sample 55	30.51		0
TRUE	255	C8	Sample 56	30.2		0
TRUE	255	C9	Sample 57	29.96		0
TRUE	65280	C10	Sample 58			0
TRUE	255	C11	Sample 59	28.75		0
TRUE	255	C12	Sample 60	29.2		0
TRUE	255	C13	Sample 61	28.57		0
TRUE	255	C14	Sample 62	27.26		0
TRUE	255	C15	Sample 63	30.26		0
TRUE	255	D3	Sample 75	27.92		0
TRUE	255	D4	Sample 76	29.47		0
TRUE	255	D5	Sample 77	29.23		0
TRUE	255	D6	Sample 78	27.55		0
TRUE	255	D7	Sample 79	30.53		0
TRUE	255	D8	Sample 80	30.34		0
TRUE	255	D9	Sample 81	29.85		0
TRUE	255	D10	Sample 82	29.31		0
TRUE	255	D11	Sample 83	28.64		0
TRUE	255	D12	Sample 84	29.24		0
TRUE	255	D13	Sample 85	28.47		0
TRUE	255	D14	Sample 86	27.16		0
TRUE	255	D15	Sample 87	30.54		0
TRUE	255	E3	Sample 99	20.33		0
TRUE	255	E4	Sample 100	19.72		0
TRUE	255	E5	Sample 101	19.62		0
TRUE	255	E6	Sample 102	19.12		0
TRUE	255	E7	Sample 103	19.86		0
TRUE	255	E8	Sample 104	16.77		0		SC-S100A2
TRUE	255	E9	Sample 105	21.06		0		SH1-S100A2
TRUE	255	E10	Sample 106	19.16		0		SH2-S100A2
TRUE	255	E11	Sample 107	17.65		0
TRUE	255	E12	Sample 108	19.27		0
TRUE	255	E13	Sample 109	23.06		0
TRUE	255	E14	Sample 110	20.54		0
TRUE	255	E15	Sample 111	21.3		0
TRUE	255	F3	Sample 123	20.31		0
TRUE	255	F4	Sample 124	19.66		0
TRUE	255	F5	Sample 125	19.58		0
TRUE	255	F6	Sample 126	18.97		0
TRUE	255	F7	Sample 127	19.97		0
TRUE	255	F8	Sample 128	16.72		0		SC-S100A2
TRUE	255	F9	Sample 129	21.03		0		SH1-S100A2
TRUE	255	F10	Sample 130	19.19		0		SH2-S100A2
TRUE	255	F11	Sample 131	18.01		0
TRUE	255	F12	Sample 132	19.09		0
TRUE	255	F13	Sample 133	23.09		0
TRUE	255	F14	Sample 134	20.26		0
TRUE	255	F15	Sample 135	21.25		0
TRUE	255	G3	Sample 147	20.29		0
TRUE	255	G4	Sample 148	19.64		0
TRUE	255	G5	Sample 149	19.49		0
TRUE	255	G6	Sample 150	19.44		0
TRUE	255	G7	Sample 151	19.89		0
TRUE	255	G8	Sample 152	16.75		0		SC-S100A2
TRUE	255	G9	Sample 153	20.49		0		SH1-S100A2
TRUE	255	G10	Sample 154	19.29		0		SH2-S100A2
TRUE	255	G11	Sample 155	17.89		0
TRUE	255	G12	Sample 156	19.02		0
TRUE	255	G13	Sample 157	23.25		0
TRUE	255	G14	Sample 158	20.45		0
TRUE	255	G15	Sample 159	21.36		0
TRUE	255	H3	Sample 171	14.58		0
TRUE	255	H4	Sample 172	14.98		0
TRUE	255	H5	Sample 173	14.72		0
TRUE	255	H6	Sample 174	13.11		0
TRUE	255	H7	Sample 175	14.81		0
TRUE	255	H8	Sample 176	16.13		0		SC-ACTIN
TRUE	255	H9	Sample 177	17.22		0		SH1-ACTIN
TRUE	255	H10	Sample 178	16.59		0		SH2-ACTIN
TRUE	255	H11	Sample 179	15.67		0
TRUE	255	H12	Sample 180	14.81		0
TRUE	255	H13	Sample 181	15.61		0
TRUE	255	H14	Sample 182	14.27		0
TRUE	255	H15	Sample 183	15.95		0
TRUE	255	I3	Sample 195	14.69		0
TRUE	255	I4	Sample 196	14.99		0
TRUE	255	I5	Sample 197	14.85		0
TRUE	255	I6	Sample 198	13.15		0
TRUE	255	I7	Sample 199	14.8		0
TRUE	255	I8	Sample 200	16.33		0		SC-ACTIN
TRUE	255	I9	Sample 201	17.27		0		SH1-ACTIN
TRUE	255	I10	Sample 202	16.46		0		SH2-ACTIN
TRUE	255	I11	Sample 203	15.69		0
TRUE	255	I12	Sample 204	14.97		0
TRUE	255	I13	Sample 205	15.63		0
TRUE	255	I14	Sample 206	14.25		0
TRUE	255	I15	Sample 207	16.08		0
TRUE	255	J3	Sample 219	14.75		0
TRUE	255	J4	Sample 220	15.22		0
TRUE	255	J5	Sample 221	14.8		0
TRUE	255	J6	Sample 222	13.2		0
TRUE	255	J7	Sample 223	14.72		0
TRUE	255	J8	Sample 224	16.46		0		SC-ACTIN
TRUE	255	J9	Sample 225	17.23		0		SH1-ACTIN
TRUE	255	J10	Sample 226	16.53		0		SH2-ACTIN
TRUE	255	J11	Sample 227	15.66		0
TRUE	255	J12	Sample 228	14.99		0
TRUE	255	J13	Sample 229	15.61		0
TRUE	255	J14	Sample 230	14.24		0
TRUE	255	J15	Sample 231	16.19		0
FS3-A
Experiment: New Experiment (204) Selected Filter: SYBR Green I / HRM Dye (465-510)
Include	Color	Pos	Name	Cp	Concentration	Standard	Status
TRUE	255	B2	Sample 26	20.31		0		MOCK-ENO2
TRUE	255	B3	Sample 27	20.13		0		MOCK-ENO2
TRUE	255	B4	Sample 28	20.14		0		MOCK-ENO2
TRUE	255	B5	Sample 29	22.78		0		KO1-ENO2
TRUE	255	B6	Sample 30	23.15		0		KO1-ENO2
TRUE	255	B7	Sample 31	22.98		0		KO1-ENO2
TRUE	255	B8	Sample 32	22.26		0		KO2-ENO2
TRUE	255	B9	Sample 33	22.57		0		KO2-ENO2
TRUE	255	B10	Sample 34	22.56		0		KO2-ENO2
TRUE	255	B11	Sample 35	21.34		0
TRUE	255	B12	Sample 36	21.99		0
TRUE	255	B13	Sample 37	22.03		0
TRUE	255	B14	Sample 38	24.59		0
TRUE	255	B15	Sample 39	24.64		0
TRUE	255	B16	Sample 40	24.93		0
TRUE	255	C2	Sample 50	30.36		0
TRUE	255	C3	Sample 51	30.17		0
TRUE	255	C4	Sample 52	31.35		0
TRUE	255	C5	Sample 53	30.6		0
TRUE	255	C6	Sample 54	30.94		0
TRUE	255	C7	Sample 55	30.7		0
TRUE	255	C8	Sample 56	30.71		0
TRUE	255	C9	Sample 57	30.54		0
TRUE	255	C10	Sample 58	30.6		0
TRUE	255	C11	Sample 59	30.46		0
TRUE	255	C12	Sample 60	30.67		0
TRUE	255	C13	Sample 61	31.13		0
TRUE	255	C14	Sample 62	30.62		0
TRUE	65280	C15	Sample 63			0
TRUE	255	C16	Sample 64	30.16		0
TRUE	255	D2	Sample 74	19.6		0		MOCK-GPI
TRUE	255	D3	Sample 75	19.9		0		MOCK-GPI
TRUE	255	D4	Sample 76	19.73		0		MOCK-GPI
TRUE	255	D5	Sample 77	22.84		0		KO1-GPI
TRUE	255	D6	Sample 78	23.07		0		KO1-GPI
TRUE	255	D7	Sample 79	23.09		0		KO1-GPI
TRUE	255	D8	Sample 80	22.8		0		KO2-GPI
TRUE	255	D9	Sample 81	22.72		0		KO2-GPI
TRUE	255	D10	Sample 82	22.82		0		KO2-GPI
TRUE	255	D11	Sample 83	23.67		0
TRUE	255	D12	Sample 84	24.23		0
TRUE	255	D13	Sample 85	23.98		0
TRUE	255	D14	Sample 86	25.55		0
TRUE	255	D15	Sample 87	25.43		0
TRUE	255	D16	Sample 88	25.57		0
TRUE	255	E2	Sample 98	26.67		0
TRUE	255	E3	Sample 99	24.85		0
TRUE	255	E4	Sample 100	25.96		0
TRUE	255	E5	Sample 101	25.81		0
TRUE	255	E6	Sample 102	25.72		0
TRUE	255	E7	Sample 103	26.07		0
TRUE	255	E8	Sample 104	24.92		0
TRUE	255	E9	Sample 105	24.63		0
TRUE	255	E10	Sample 106	24.9		0
TRUE	255	E11	Sample 107	26.32		0
TRUE	255	E12	Sample 108	25.65		0
TRUE	255	E13	Sample 109	26.44		0
TRUE	255	E14	Sample 110	25.74		0
TRUE	255	E15	Sample 111	26.52		0
TRUE	255	E16	Sample 112	25.62		0
TRUE	255	F2	Sample 122	22.59		0		MOCK-NUP58
TRUE	255	F3	Sample 123	22.92		0		MOCK-NUP58
TRUE	255	F4	Sample 124	22.72		0		MOCK-NUP58
TRUE	255	F5	Sample 125	25.6		0		KO1-NUP58
TRUE	255	F6	Sample 126	25.62		0		KO1-NUP58
TRUE	255	F7	Sample 127	25.77		0		KO1-NUP58
TRUE	255	F8	Sample 128	25.51		0		KO2-NUP58
TRUE	255	F9	Sample 129	25.66		0		KO2-NUP58
TRUE	255	F10	Sample 130	25.56		0		KO2-NUP58
TRUE	255	F11	Sample 131	23.64		0
TRUE	255	F12	Sample 132	24.24		0
TRUE	255	F13	Sample 133	24.14		0
TRUE	255	F14	Sample 134	25.71		0
TRUE	255	F15	Sample 135	25.89		0
TRUE	255	F16	Sample 136	26.27		0
TRUE	255	G2	Sample 146	25.14		0		MOCK-SLC37A1
TRUE	255	G3	Sample 147	25.33		0		MOCK-SLC37A1
TRUE	255	G4	Sample 148	25.33		0		MOCK-SLC37A1
TRUE	255	G5	Sample 149	28.8		0		KO1-SLC37A1
TRUE	255	G6	Sample 150	28.49		0		KO1-SLC37A1
TRUE	255	G7	Sample 151	28.04		0		KO1-SLC37A1
TRUE	255	G8	Sample 152	29.47		0		KO2-SLC37A1
TRUE	255	G9	Sample 153	29.86		0		KO2-SLC37A1
TRUE	255	G10	Sample 154	29.9		0		KO2-SLC37A1
TRUE	255	G11	Sample 155	26.11		0
TRUE	255	G12	Sample 156	27.23		0
TRUE	255	G13	Sample 157	26.88		0
TRUE	255	G14	Sample 158	28.94		0
TRUE	255	G15	Sample 159	29.18		0
TRUE	255	G16	Sample 160	29.28		0
TRUE	255	H2	Sample 170	28.29		0		MOCK-PKLR
TRUE	255	H3	Sample 171	28.26		0		MOCK-PKLR
TRUE	255	H4	Sample 172	28.24		0		MOCK-PKLR
TRUE	255	H5	Sample 173	31.07		0		KO1-PKLR
TRUE	255	H6	Sample 174	31.26		0		KO1-PKLR
TRUE	255	H7	Sample 175	31.68		0		KO1-PKLR
TRUE	255	H8	Sample 176	30.91		0		KO2-PKLR
TRUE	255	H9	Sample 177	30.73		0		KO2-PKLR
TRUE	255	H10	Sample 178	31.87		0		KO2-PKLR
TRUE	255	H11	Sample 179	31.26		0
TRUE	255	H12	Sample 180	33.38		0
TRUE	255	H13	Sample 181	32.19		0
TRUE	255	H14	Sample 182	32.8		0
TRUE	255	H15	Sample 183	33.83		0
TRUE	255	H16	Sample 184	31.15		0
TRUE	255	I2	Sample 194	22.15		0		MOCK-PFKFB3
TRUE	255	I3	Sample 195	21.79		0		MOCK-PFKFB3
TRUE	255	I4	Sample 196	21.91		0		MOCK-PFKFB3
TRUE	255	I5	Sample 197	23.93		0		KO1-PFKFB3
TRUE	255	I6	Sample 198	23.93		0		KO1-PFKFB3
TRUE	255	I7	Sample 199	23.8		0		KO1-PFKFB3
TRUE	255	I8	Sample 200	24.85		0		KO2-PFKFB3
TRUE	255	I9	Sample 201	24.72		0		KO2-PFKFB3
TRUE	255	I10	Sample 202	24.91		0		KO2-PFKFB3
TRUE	255	I11	Sample 203	23.95		0
TRUE	255	I12	Sample 204	24.07		0
TRUE	255	I13	Sample 205	23.94		0
TRUE	255	I14	Sample 206	26.02		0
TRUE	255	I15	Sample 207	25.91		0
TRUE	255	I16	Sample 208	26.18		0
TRUE	255	J2	Sample 218	16.3		0		MOCK-ACTIN
TRUE	255	J3	Sample 219	16.14		0		MOCK-ACTIN
TRUE	255	J4	Sample 220	16.34		0		MOCK-ACTIN
TRUE	255	J5	Sample 221	16.54		0		KO1-ACTIN
TRUE	255	J6	Sample 222	16.49		0		KO1-ACTIN
TRUE	255	J7	Sample 223	16.58		0		KO1-ACTIN
TRUE	255	J8	Sample 224	15.53		0		KO2-ACTIN
TRUE	255	J9	Sample 225	15.33		0		KO2-ACTIN
TRUE	255	J10	Sample 226	15.67		0		KO2-ACTIN
TRUE	255	J11	Sample 227	17.06		0
TRUE	255	J12	Sample 228	16.99		0
TRUE	255	J13	Sample 229	17.16		0
TRUE	255	J14	Sample 230	18.68		0
TRUE	255	J15	Sample 231	19.22		0
TRUE	255	J16	Sample 232	19.51		0
FS4-A
Experiment: New Experiment (35) Selected Filter: SYBR Green I / HRM Dye (465-510)
Include	Color	Pos	Name	Cp	Concentration	Standard	Status	Name
TRUE	255	B2	ACHN-EV	28.69		0
TRUE	255	B3	ACHN-EV	29.11		0
TRUE	65280	B4	ACHN-EV			0
TRUE	255	B5	ACHN-EV	35		0	> - Late Cp call (last five cycles) has higher uncertainty
TRUE	255	B6	ACHN-EV	31.63		0
TRUE	255	B7	ACHN-EV	29.43		0
TRUE	255	B8	ACHN-EV	21.19		0
TRUE	255	B9	ACHN-EV	16.88		0
TRUE	255	C2	ACHN-EV	28.24		0
TRUE	255	C3	ACHN-EV	29.26		0
TRUE	65280	C4	ACHN-EV			0
TRUE	255	C5	ACHN-EV	35		0	> - Late Cp call (last five cycles) has higher uncertainty
TRUE	255	C6	ACHN-EV	31.67		0
TRUE	255	C7	ACHN-EV	29.23		0
TRUE	255	C8	ACHN-EV	20.86		0
TRUE	255	C9	ACHN-EV	16.92		0
TRUE	255	D2	ACHN-EV	28.5		0
TRUE	255	D3	ACHN-EV	29.51		0
TRUE	65280	D4	ACHN-EV			0
TRUE	65280	D5	ACHN-EV			0
TRUE	255	D6	ACHN-EV	31.79		0
TRUE	255	D7	ACHN-EV	29.13		0
TRUE	255	D8	ACHN-EV	21.58		0
TRUE	255	D9	ACHN-EV	16.78		0
TRUE	255	E2	ACHN-OV	27.46		0
TRUE	255	E3	ACHN-OV	28.88		0
TRUE	65280	E4	ACHN-OV			0
TRUE	255	E5	ACHN-OV	35		0	> - Late Cp call (last five cycles) has higher uncertainty
TRUE	255	E6	ACHN-OV	31.51		0
TRUE	255	E7	ACHN-OV	28.86		0
TRUE	255	E8	ACHN-OV	17.64		0
TRUE	255	E9	ACHN-OV	16.6		0
TRUE	255	F2	ACHN-OV	27.72		0
TRUE	255	F3	ACHN-OV	28.86		0
TRUE	65280	F4	ACHN-OV			0
TRUE	255	F5	ACHN-OV	35		0	> - Late Cp call (last five cycles) has higher uncertainty
TRUE	255	F6	ACHN-OV	31.57		0
TRUE	255	F7	ACHN-OV	29		0
TRUE	255	F8	ACHN-OV	17.94		0
TRUE	255	F9	ACHN-OV	16.67		0
TRUE	255	G2	ACHN-OV	27.7		0
TRUE	255	G3	ACHN-OV	28.99		0
TRUE	65280	G4	ACHN-OV			0
TRUE	255	G5	ACHN-OV	35		0	> - Late Cp call (last five cycles) has higher uncertainty
TRUE	255	G6	ACHN-OV	31.63		0
TRUE	255	G7	ACHN-OV	28.81		0
TRUE	255	G8	ACHN-OV	17.93		0
TRUE	255	G9	ACHN-OV	16.67		0
TRUE	255	H2	OSRC-2 EV	31.76		0		OSRC-2 EV-HIF1
TRUE	255	H3	OSRC-2 EV	28.86		0
TRUE	65280	H4	OSRC-2 EV			0
TRUE	255	H5	OSRC-2 EV	35		0	> - Late Cp call (last five cycles) has higher uncertainty
TRUE	255	H6	OSRC-2 EV	31.06		0
TRUE	255	H7	OSRC-2 EV	31.03		0
TRUE	255	H8	OSRC-2 EV	22.83		0
TRUE	255	H9	OSRC-2 EV	17.9		0		OSRC-2 EV-ACTIN
TRUE	255	I2	OSRC-2 EV	31.48		0		OSRC-2 EV-HIF1
TRUE	255	I3	OSRC-2 EV	28.94		0
TRUE	65280	I4	OSRC-2 EV			0
TRUE	65280	I5	OSRC-2 EV			0
TRUE	255	I6	OSRC-2 EV	30.93		0
TRUE	255	I7	OSRC-2 EV	30.76		0
TRUE	255	I8	OSRC-2 EV	22.92		0
TRUE	255	I9	OSRC-2 EV	18.01		0		OSRC-2 EV-ACTIN
TRUE	255	J2	OSRC-2 EV	31.74		0		OSRC-2 EV-HIF1
TRUE	255	J3	OSRC-2 EV	28.98		0
TRUE	65280	J4	OSRC-2 EV			0
TRUE	255	J5	OSRC-2 EV	35		0	> - Late Cp call (last five cycles) has higher uncertainty
TRUE	255	J6	OSRC-2 EV	31.15		0
TRUE	255	J7	OSRC-2 EV	31.03		0
TRUE	255	J8	OSRC-2 EV	22.94		0
TRUE	255	J9	OSRC-2 EV	17.92		0		OSRC-2 EV-ACTIN
TRUE	255	K2	OSRC-2 OV	31.17		0		OSRC-2 OV-HIF1
TRUE	255	K3	OSRC-2 OV	28.76		0
TRUE	255	K4	OSRC-2 OV	26.47		0
TRUE	255	K5	OSRC-2 OV	30.69		0
TRUE	255	K6	OSRC-2 OV	31.07		0
TRUE	255	K7	OSRC-2 OV	30.97		0
TRUE	255	K8	OSRC-2 OV	20.18		0
TRUE	255	K9	OSRC-2 OV	18.15		0		OSRC-2 OV-ACTIN
TRUE	255	L2	OSRC-2 OV	31.67		0		OSRC-2 OV-HIF1
TRUE	255	L3	OSRC-2 OV	28.44		0
TRUE	255	L4	OSRC-2 OV	33.33		0
TRUE	255	L5	OSRC-2 OV	31.71		0
TRUE	255	L6	OSRC-2 OV	30.83		0
TRUE	255	L7	OSRC-2 OV	30.69		0
TRUE	255	L8	OSRC-2 OV	19.99		0
TRUE	255	L9	OSRC-2 OV	18		0		OSRC-2 OV-ACTIN
TRUE	255	M2	OSRC-2 OV	31.85		0		OSRC-2 OV-HIF1
TRUE	255	M3	OSRC-2 OV	28.69		0
TRUE	255	M4	OSRC-2 OV	28.31		0
TRUE	255	M5	OSRC-2 OV	31.82		0
TRUE	255	M6	OSRC-2 OV	30.99		0
TRUE	255	M7	OSRC-2 OV	30.94		0
TRUE	255	M8	OSRC-2 OV	20.06		0
TRUE	255	M9	OSRC-2 OV	18		0		OSRC-2 OV-ACTIN
TRUE	65280	N2	H2O			0		H2O
TRUE	255	N3	H2O	35		0	> - Late Cp call (last five cycles) has higher uncertainty	H2O
TRUE	65280	N4	H2O			0		H2O
TRUE	65280	N5	H2O			0		H2O
TRUE	65280	N6	H2O			0		H2O
TRUE	255	N7	H2O	35		0	> - Late Cp call (last five cycles) has higher uncertainty	H2O
TRUE	65280	N8	H2O			0		H2O
TRUE	255	N9	H2O	35		0	> - Late Cp call (last five cycles) has higher uncertainty	H2O
TRUE	65280	O2	H2O			0		H2O
TRUE	255	O3	H2O	35		0	> - Late Cp call (last five cycles) has higher uncertainty	H2O
TRUE	65280	O4	H2O			0		H2O
TRUE	65280	O5	H2O			0		H2O
TRUE	65280	O6	H2O			0		H2O
TRUE	255	O7	H2O	35		0	> - Late Cp call (last five cycles) has higher uncertainty	H2O
TRUE	255	O8	H2O	35		0	> - Late Cp call (last five cycles) has higher uncertainty	H2O
TRUE	255	O9	H2O	35		0	> - Late Cp call (last five cycles) has higher uncertainty	H2O
TRUE	65280	P2	H2O			0		H2O
TRUE	255	P3	H2O	35		0	> - Late Cp call (last five cycles) has higher uncertainty	H2O
TRUE	65280	P4	H2O			0		H2O
TRUE	65280	P5	H2O			0		H2O
TRUE	65280	P6	H2O			0		H2O
TRUE	255	P7	H2O	35		0	> - Late Cp call (last five cycles) has higher uncertainty	H2O
TRUE	255	P8	H2O	35		0	> - Late Cp call (last five cycles) has higher uncertainty	H2O
TRUE	255	P9	H2O	35		0	> - Late Cp call (last five cycles) has higher uncertainty	H2O
FS4-B
Experiment: 20240726YKH Selected Filter: SYBR Green I / HRM Dye (465-510)
Include	Color	Pos	Name	Cp	Concentration	Standard
TRUE	255	A21	Sample 21	21.84		0
TRUE	255	A22	Sample 22	23.74		0
TRUE	255	B21	Sample 45	22.04		0
TRUE	255	B22	Sample 46	23.69		0
TRUE	255	C21	Sample 69	21.96		0
TRUE	255	C22	Sample 70	24		0
TRUE	255	D21	Sample 93	22		0
TRUE	255	D22	Sample 94	24.09		0
TRUE	255	E21	Sample 117	22.21		0
TRUE	255	E22	Sample 118	23.65		0
TRUE	255	F21	Sample 141	31.66		0		EV-GLUT2
TRUE	255	F22	Sample 142	29.54		0		OE-GLUT2
TRUE	255	G21	Sample 165	31.63		0		EV-GLUT2
TRUE	255	G22	Sample 166	29.45		0		OE-GLUT2
TRUE	255	H21	Sample 189	31.6		0		EV-GLUT2
TRUE	255	H22	Sample 190	29.26		0		OE-GLUT2
TRUE	255	I21	Sample 213	31.84		0		EV-GLUT2
TRUE	255	I22	Sample 214	29.86		0		OE-GLUT2
TRUE	255	J21	Sample 237	31.51		0		EV-GLUT2
TRUE	255	J22	Sample 238	29.3		0		OE-GLUT2
TRUE	255	K21	Sample 261	15.6		0		EV-ACTIN
TRUE	255	K22	Sample 262	18.84		0		OE-ACTIN
TRUE	255	L21	Sample 285	15.62		0		EV-ACTIN
TRUE	255	L22	Sample 286	18.83		0		OE-ACTIN
TRUE	255	M21	Sample 309	15.57		0		EV-ACTIN
TRUE	255	M22	Sample 310	18.88		0		OE-ACTIN
TRUE	255	N21	Sample 333	15.67		0		EV-ACTIN
TRUE	255	N22	Sample 334	18.8		0		OE-ACTIN
TRUE	255	O21	Sample 357	15.59		0		EV-ACTIN
TRUE	255	O22	Sample 358	18.86		0		OE-ACTIN
Experiment: 20240729DML Selected Filter: SYBR Green I / HRM Dye (465-510)
Include	Color	Pos	Name	Cp	Concentration	Standard	Status
TRUE	255	A1	Sample 1	25.85		0
TRUE	255	A2	Sample 2	27.65		0
TRUE	255	A3	Sample 3	27.35		0
TRUE	255	A4	Sample 4	27.56		0
TRUE	255	A5	Sample 5	26.92		0		EV-S100A2
TRUE	255	A6	Sample 6	22.44		0
TRUE	255	B1	Sample 25	27.24		0
TRUE	255	B2	Sample 26	27.22		0
TRUE	255	B3	Sample 27	27.71		0
TRUE	255	B4	Sample 28	30.18		0
TRUE	255	B5	Sample 29	27.47		0		EV-S100A2
TRUE	255	B6	Sample 30	23.55		0		OE-S100A2
TRUE	255	C1	Sample 49	27.54		0
TRUE	255	C2	Sample 50	27.29		0
TRUE	255	C3	Sample 51	28.48		0
TRUE	255	C4	Sample 52	29.87		0
TRUE	255	C5	Sample 53	28.11		0
TRUE	255	C6	Sample 54	23.74		0		OE-S100A2
TRUE	255	D1	Sample 73	27.5		0
TRUE	255	D2	Sample 74	26.67		0
TRUE	255	D3	Sample 75	28.63		0
TRUE	255	D4	Sample 76	28.03		0
TRUE	255	D5	Sample 77	29.1		0
TRUE	255	D6	Sample 78	23.53		0		OE-S100A2
TRUE	255	E1	Sample 97	27.33		0
TRUE	255	E2	Sample 98	28.14		0
TRUE	255	E3	Sample 99	27.49		0
TRUE	255	E4	Sample 100	28.91		0
TRUE	255	E5	Sample 101	27.77		0		EV-S100A2
TRUE	255	E6	Sample 102	23.49		0		OE-S100A2
TRUE	255	F1	Sample 121	13.74		0
TRUE	255	F2	Sample 122	13.5		0
TRUE	255	F3	Sample 123	14.69		0
TRUE	255	F4	Sample 124	15.03		0
TRUE	255	F5	Sample 125	14.93		0		EV-ACTIN
TRUE	255	F6	Sample 126	14.86		0		OE-ACTIN
TRUE	255	G1	Sample 145	13.63		0
TRUE	255	G2	Sample 146	13.55		0
TRUE	255	G3	Sample 147	15.01		0
TRUE	255	G4	Sample 148	15.07		0
TRUE	255	G5	Sample 149	15		0		EV-ACTIN
TRUE	255	G6	Sample 150	14.87		0		OE-ACTIN
TRUE	255	H1	Sample 169	13.7		0
TRUE	255	H2	Sample 170	13.63		0
TRUE	255	H3	Sample 171	14.65		0
TRUE	255	H4	Sample 172	15.1		0
TRUE	255	H5	Sample 173	14.89		0		EV-ACTIN
TRUE	255	H6	Sample 174	14.91		0		OE-ACTIN
TRUE	255	I1	Sample 193	13.49		0
TRUE	255	I2	Sample 194	13.57		0
TRUE	255	I3	Sample 195	14.83		0
TRUE	255	I4	Sample 196	15.03		0
TRUE	255	I5	Sample 197	14.91		0		EV-ACTIN
TRUE	255	I6	Sample 198	14.9		0		OE-ACTIN
TRUE	255	J1	Sample 217	13.48		0
TRUE	255	J2	Sample 218	13.56		0
TRUE	255	J3	Sample 219	14.83		0
TRUE	255	J4	Sample 220	15.05		0
TRUE	255	J5	Sample 221	14.95		0		EV-ACTIN
TRUE	255	J6	Sample 222	14.96		0		OE-ACTIN
TRUE	255	K1	Sample 241	33.78		0
TRUE	255	K2	Sample 242	31.18		0
TRUE	255	K3	Sample 243	31.78		0
TRUE	255	K4	Sample 244	32.38		0
TRUE	255	K5	Sample 245	27.71		0
TRUE	255	K6	Sample 246	28.43		0
TRUE	255	L1	Sample 265	35		0	> - Late Cp call (last five cycles) has higher uncertainty
TRUE	255	L2	Sample 266	31.45		0
TRUE	255	L3	Sample 267	31.53		0
TRUE	255	L4	Sample 268	32.01		0
TRUE	255	L5	Sample 269	27.71		0
TRUE	255	L6	Sample 270	28.32		0
TRUE	255	M1	Sample 289	32.6		0
TRUE	255	M2	Sample 290	31.7		0
TRUE	255	M3	Sample 291	31.42		0
TRUE	255	M4	Sample 292	31.59		0
TRUE	255	M5	Sample 293	27.87		0
TRUE	255	M6	Sample 294	28.57		0
TRUE	255	N1	Sample 313	33.29		0
TRUE	65280	N2	Sample 314			0
TRUE	255	N3	Sample 315	32.1		0
TRUE	255	N4	Sample 316	32.1		0
TRUE	255	N5	Sample 317	27.84		0
TRUE	255	N6	Sample 318	28.35		0
TRUE	255	O1	Sample 337	32.61		0
TRUE	255	O2	Sample 338	32.1		0
TRUE	255	O3	Sample 339	32.39		0
TRUE	255	O4	Sample 340	32.41		0
TRUE	255	O5	Sample 341	27.85		0
TRUE	255	O6	Sample 342	28.36		0
FS4-D
Experiment: 20230414-DML Selected Filter: SYBR Green I / HRM Dye (465-510)
Include	Color	Pos	Name	Cp	Concentration	Standard	Status
TRUE	255	B11	Sample 35	23.79		0
TRUE	255	B12	Sample 36	22.72		0
TRUE	255	B13	Sample 37	23.03		0
TRUE	255	B14	Sample 38	24.18		0
TRUE	255	B15	Sample 39	24.08		0
TRUE	255	B16	Sample 40	23.88		0
TRUE	255	B17	Sample 41	23.74		0
TRUE	255	B18	Sample 42	23.86		0
TRUE	255	B19	Sample 43	24.03		0
TRUE	255	B20	Sample 44	16.09		0
TRUE	255	B21	Sample 45	16.16		0
TRUE	255	B22	Sample 46	16.61		0
TRUE	255	C11	Sample 59	23.59		0		EV-brd2
TRUE	255	C12	Sample 60	23.44		0		EV-brd2
TRUE	255	C13	Sample 61	23.53		0		EV-brd2
TRUE	255	C14	Sample 62	21.89		0
TRUE	255	C15	Sample 63	21.93		0
TRUE	255	C16	Sample 64	21.97		0
TRUE	255	C17	Sample 65	24.83		0		EV-ctcf
TRUE	255	C18	Sample 66	25.7		0		EV-ctcf
TRUE	255	C19	Sample 67	25.28		0		EV-ctcf
TRUE	255	C20	Sample 68	17.83		0
TRUE	255	C21	Sample 69	17.96		0
TRUE	255	C22	Sample 70	18.05		0
TRUE	255	D11	Sample 83	20.85		0		BRD2-OE-brd2
TRUE	255	D12	Sample 84	20.48		0		BRD2-OE-brd2
TRUE	255	D13	Sample 85	20.54		0		BRD2-OE-brd2
TRUE	255	D14	Sample 86	22.04		0
TRUE	255	D15	Sample 87	21.81		0
TRUE	255	D16	Sample 88	21.71		0
TRUE	255	D17	Sample 89	25.09		0		CTCF-OE-ctcf
TRUE	255	D18	Sample 90	25.09		0		CTCF-OE-ctcf
TRUE	255	D19	Sample 91	25.15		0		CTCF-OE-ctcf
TRUE	255	D20	Sample 92	14.71		0
TRUE	255	D21	Sample 93	14.73		0
TRUE	255	D22	Sample 94	14.67		0
TRUE	255	J2	Sample 218	17.1		0
TRUE	255	J3	Sample 219	17.15		0
TRUE	255	J4	Sample 220	16.99		0
TRUE	255	J5	Sample 221	17.52		0		EV-actin
TRUE	255	J6	Sample 222	17.54		0		EV-actin
TRUE	255	J7	Sample 223	17.57		0		EV-actin
TRUE	255	J8	Sample 224	17.28		0		BRD2-OE-actin
TRUE	255	J9	Sample 225	17.25		0		BRD2-OE-actin
TRUE	255	J10	Sample 226	16.94		0		BRD2-OE-actin
TRUE	255	J11	Sample 227	17.3		0
TRUE	255	J12	Sample 228	17.44		0
TRUE	255	J13	Sample 229	17.47		0
TRUE	255	J14	Sample 230	20.06		0		CTCF-OE-actin
TRUE	255	J15	Sample 231	20.26		0		CTCF-OE-actin
TRUE	255	J16	Sample 232	20.21		0		CTCF-OE-actin
TRUE	255	J17	Sample 233	17.11		0
TRUE	255	J18	Sample 234	16.87		0
TRUE	255	J19	Sample 235	16.88		0
TRUE	255	K2	Sample 242	24.34		0
TRUE	255	K3	Sample 243	23.86		0
TRUE	255	K4	Sample 244	23.76		0
TRUE	255	K5	Sample 245	28.11		0		EV-glut2
TRUE	255	K6	Sample 246	28.2		0		EV-glut2
TRUE	255	K7	Sample 247	28.15		0		EV-glut2
TRUE	255	K8	Sample 248	28.15		0		BRD2-OE-glut2
TRUE	255	K9	Sample 249	27.99		0		BRD2-OE-glut2
TRUE	255	K10	Sample 250	27.76		0		BRD2-OE-glut2
TRUE	255	K11	Sample 251	26.98		0
TRUE	255	K12	Sample 252	27.87		0
TRUE	255	K13	Sample 253	27.77		0
TRUE	255	K14	Sample 254	30.6		0		CTCF-OE-glut2
TRUE	255	K15	Sample 255	30.2		0		CTCF-OE-glut2
TRUE	255	K16	Sample 256	30.64		0		CTCF-OE-glut2
TRUE	255	K17	Sample 257	27.7		0
TRUE	255	K18	Sample 258	27.59		0
TRUE	255	K19	Sample 259	27.32		0
